# Supplementary material for: The effect of age and mitigation strategies during hot water immersion on orthostatic intolerance and thermal stress
Source: Exp Physiol. 2023 Feb 27;108(4):554–67. doi: 10.1113/EP090993 (PMC10103862; doi:10.1113/EP090993)
Supplement: Supplementary file 1 — Statistical Summary Document [file EPH-108-554-s001.xlsx]

## Sheet: Statistical Summary Table
Statistical Summary Document
Manuscript Title:	The effect of age and mitigation strategies during hot water immersion on orthostatic intolerance and thermal stress
Authors:	Charles J. Steward, Campbell Menzies, Neil D. Clarke, Amy E. Harwood, Mathew Hill, Christopher J. A. Pugh , C. Douglas Thake, Tom Cullen
Animal model used, if applicable:	N/A
Underlying hypothesis:	1)Hot water immersion will induce transient orthostasis and alterations in assorted phyiological parameters. 2) This orthostasis and physiological responses to passive heating will be different between young and middle aged adults. 3) Strategies to mitigate the heating will reduce the pertubations in orthostasis and adverse physiological responses.
Definitions of ‘n’:	[Define ‘n’. If definitions differ, please indicate which definition applies to which experimental question number.]
Statistical summary table:
Experimental question number	Finding/ conclusion	Experimental location/variable	Mean value	Standard Deviation	n	Exact P value	Figure/table in which data are presented	Units	Data comparisons	Statistical test	Any other experimental factors	Comments
Multiple tests of the same question are shown in different rows		e.g. cortex vs cerebellum or genotype	(or other summary statistic)	(SD)	(value)	If P is considered significant against a stated confidence limit, authors may indicate this in bold.The exact value must be stated unless P is less than 0.0001, in which case < is permitted.			e.g. WT vs KO		e.g. subjects’ age or sex	e.g. observation
			See accompanying "Data_summary" file which includes raw and summary statistics for each variable and time point	See accompanying "Data_summary" file which includes raw and summary statistics for each variable and time point
Effect of age (Group) on responses to passive heating in the following measures		Seated Systolic Blood Pressure			13 Vs 17	Time: p < 0.001, Group: p <0.001, Group*Time: p = 0.002	Fig. 2E	mmHg	Group	Linear mixed model		Repeated measurements at the following timepoints: 0, 30, 40, 70, 80 min
		Seated Diastolic Blood Pressure			13 Vs 17	Time: p < 0.001 , Group: p < 0.001 , Group*Time: p = 0.08	Fig. 2G	mmHg	Group	Linear mixed model		Repeated measurements at the following timepoints: 0, 30, 40, 70, 80 min
		Thermal Sensation			13 Vs 17	Time: p < 0.001, Group: p = 0.003 , Group*Time: p < 0.001	Fig. 4A	Arbitrary Units	Group	Cumulative link mixed models		Repeated measurements at the following timepoints: 0, 30, 40, 70, 80 min
		Thermal Comfort			13 Vs 17	Time: p < 0.001, Group: p = 0.004, Group*Time: p < 0.001	Fig. 4C	Arbitrary Units	Group	Cumulative link mixed models		Repeated measurements at the following timepoints: 0, 10, 20, 30, 40, 50, 60, 70, 80 min
		Affect			13 Vs 17	Time: p < 0.001, Group: p = 0.004, Group*Time: p < 0.001	Fig. 4E	Arbitrary Units	Group	Cumulative link mixed models		Repeated measurements at the following timepoints: 0, 10, 20, 30, 40, 50, 60, 70, 80 min
		Dizziness Upon Standing			13 Vs 17	Time: p < 0.001 , Group: p = 0.02 , Group*Time: p = 0.64	Table 1	Arbitrary Units	Group	Cumulative link mixed models		Repeated measurements at the following timepoints: 0, 30, 40, 80 min but only analysed at 30 & 70 min
		Rectal Temperature			13 Vs 17	Time: p < 0.001 , Group: p = 0.34 , Group*Time: p = 0.09	Fig. 3A	°C	Group	Linear mixed model		Repeated measurements at the following timepoints: 0, 10, 20, 30, 40, 50, 60, 70, 80 min
		Skin forehead temperature			13 Vs 17	Time: p < 0.001 , Group: p = 0.18, Group*Time: p = 0.47	Fig. 3C	°C	Group	Linear mixed model		Repeated measurements at the following timepoints: 0, 10, 20, 30, 40, 50, 60, 70, 80 min
		Heart Rate			13 Vs 17	Time: p < 0.001 , Group: p = 0.30 , Group*Time: p = 0.005	Fig. 3E	Bpm	Group	Linear mixed model		Repeated measurements at the following timepoints: 0, 10, 20, 30, 40, 50, 60, 70, 80 min
		Nude mass			13 Vs 17	Time: p < 0.001 , Group: p = 0.07 , Group*Time: p = 0.67	N/A	Kg	Group	Linear mixed model		Repeated measurements at the following timepoints: Pre & post
		Sit-Stand Systolic Blood Pressure			13 Vs 17	Time: p < 0.001 , Group: p = 0.02 , Group*Time: p = 0.05	Fig. 2A	mmHg	Group	Linear mixed model		Repeated measurements at the following timepoints: 0, 30, 40, 70, 80 min
		Sit-Stand Diastolic Blood Pressure			13 Vs 17	Time: p < 0.001 , Group: p = 0.01 , Group*Time: p < 0.001	Fig. 2C	mmHg	Group	Linear mixed model		Repeated measurements at the following timepoints: 0, 30, 40, 70, 80 min
		Postural Sway- Path length			13 Vs 17	Time: p < 0.001, Group: p = 0.01, Group*Time: p = 0.07	Fig. 5A	cm	Group	Linear mixed model		Repeated measurements at the following timepoints: 0, 30, 70, 80 min
		Postural Sway - Anterior-Posterior			13 Vs 17	Time: p = 0.04, Group: p = 0.97, Group*Time: p = 0.86	Fig. 5C	cm	Group	Linear mixed model		Repeated measurements at the following timepoints: 0, 30, 70, 80 min
		Postural Sway Medio-lateral			13 Vs 17	Time: p < 0.001, Group: p = 0.04 , Group*Time: p = 0.72	Fig. 5E	cm	Group	Linear mixed model		Repeated measurements at the following timepoints: 0, 30, 70, 80 min
		Trailmaker Test- Error Rate			13 Vs 17	Time: p = 0.71, Group: p = 0.95, Group*Time: p = 0.70	Fig. 5G	ratio	Group	Linear mixed model		Repeated measurements at the following timepoints: 0, 30, 70, 80 min
		Trailmaker Test- total time			13 Vs 17	Time: p = 0.58 , Group: p < 0.001 , Group*Time: p = 0.84	Fig. 5I	s	Group	Linear mixed model		Repeated measurements at the following timepoints: 0, 30, 70, 80 min
Effect of mitgation strategies (condition) on responses to passive heating in the following measures		Seated Systolic Blood Pressure			13	Time: p < 0.001, Condition: p = 0.67, Condition*Time: p < 0.001	Fig. 2F	mmHg	Condition	Linear mixed model		Repeated measurements at the following timepoints: 0, 30, 40, 70, 80 min
		Seated Diastolic Blood Pressure			13	Time: p < 0.001, Condition: p = 0.02, Condition*Time: p = 0.02	Fig. 2H	mmHg	Condition	Linear mixed model		Repeated measurements at the following timepoints: 0, 30, 40, 70, 80 min
		Thermal Sensation			13	Time: p < 0.001, Condition: p < 0.001 , Condition*Time: p = 0.04	Fig. 4B	Arbitrary Units	Condition	Cumulative link mixed models		Repeated measurements at the following timepoints: 0, 30, 40, 70, 80 min
		Thermal Comfort			13	Time: p < 0.001, Condition: p < 0.001, Condition*Time: p = 0.002	Fig. 4D	Arbitrary Units	Condition	Cumulative link mixed models		Repeated measurements at the following timepoints: 0, 10, 20, 30, 40, 50, 60, 70, 80 min
		Affect			13	Time: p < 0.001, Condition: p < 0.001, Condition*Time: p = 0.02	Fig. 4F	Arbitrary Units	Condition	Cumulative link mixed models		Repeated measurements at the following timepoints: 0, 10, 20, 30, 40, 50, 60, 70, 80 min
		Dizziness Upon Standing			13	Time: p = 0.003 , Condition: p < 0.001 , Condition*Time: p = 0.91	Table 1	Arbitrary Units	Condition	Cumulative link mixed models		Repeated measurements at the following timepoints: 0, 30, 40, 80 min but only analysed at 30 & 70 min
		Rectal Temperature			13	Time: p < 0.001 , Condition: p < 0.001 , Condition*Time: p <0.001	Fig. 3B	°C	Condition	Linear mixed model		Repeated measurements at the following timepoints: 0, 10, 20, 30, 40, 50, 60, 70, 80 min
		Skin forehead temperature			13	Time: p < 0.001 , Condition: p < 0.001, Condition*Time: p < 0.001	Fig. 3D	°C	Condition	Linear mixed model		Repeated measurements at the following timepoints: 0, 10, 20, 30, 40, 50, 60, 70, 80 min
		Heart Rate			13	Time: p < 0.001, Condition: p < 0.001 , Condition*Time: p < 0.001	Fig. 3F	Bpm	Condition	Linear mixed model		Repeated measurements at the following timepoints: 0, 10, 20, 30, 40, 50, 60, 70, 80 min
		Nude mass			13	Time: p < 0.001, Condition: p =0.88, Condition*Time: 0.09	N/A	Kg	Condition	Linear mixed model		Repeated measurements at the following timepoints: Pre & post
		Sit-Stand Systolic Blood Pressure			13	Time: p < 0.001 , Condition: p = 0.45 , Condition*Time: p = 0.004	Fig. 2B	mmHg	Condition	Linear mixed model		Repeated measurements at the following timepoints: 0, 30, 40, 70, 80 min
		Sit-Stand Diastolic Blood Pressure			13	Time: p < 0.001 , Condition: p = 0.27, Condition*Time: p = 0.51	Fig. 2D	mmHg	Condition	Linear mixed model		Repeated measurements at the following timepoints: 0, 30, 40, 70, 80 min
		Postural Sway- Path length			13	Time: p < 0.001, Condition: p = 0.14, Condition*Time: p = 0.12	Fig. 5B	cm	Condition	Linear mixed model		Repeated measurements at the following timepoints: 0, 30, 70, 80 min
		Postural Sway - Anterior-Posterior			13	Time: p = 0.04, Condition: p = 0.30, Condition*Time: p = 0.45	Fig. 5D	cm	Condition	Linear mixed model		Repeated measurements at the following timepoints: 0, 30, 70, 80 min
		Postural Sway Medio-lateral			13	Time: p = 0.06, Condition: p = 0.89, Condition*Time: p = 0.40	Fig. 5F	cm	Condition	Linear mixed model		Repeated measurements at the following timepoints: 0, 30, 70, 80 min
		Trailmaker Test- Error Rate			13	Time: p = 0.94, Condition: p = 0.86, Condition*Time: p = 0.77	Fig. 5H	ratio	Condition	Linear mixed model		Repeated measurements at the following timepoints: 0, 30, 70, 80 min
		Trailmaker Test- total time			13	Time: p = 0.54, Condition: p = 0.12, Condition*Time: p = 0.70	Fig. 5J	s	Condition	Linear mixed model		Repeated measurements at the following timepoints: 0, 30, 70, 80 min
