# Supplementary material for: The effect of age and mitigation strategies during hot water immersion on orthostatic intolerance and thermal stress
Source: Exp Physiol. 2023 Feb 27;108(4):554–67. doi: 10.1113/EP090993 (PMC10103862; doi:10.1113/EP090993)
Supplement: Supplementary file 2 — DataSet1 [file EPH-108-554-s002.xlsx]

## Sheet: Change_rest_DBP
Condition	Time	P1	P10	P11	P12	P13	P14	P15	P16	P17	P18	P19	P2	P20	P21	P22	P23	P24	P25	P26	P27	P28	P29	P3	P30	P4	P5	P6	P7	P8	P9
Arms in	0	2	3	-10	9	6	11	13	10	3	-6	8	0	1	11	5	6	0	3	9	5	8	0	2	6	0	15	1	14	10	11
Arms in	30	-5	-15	-17	NA	-12	-7	-4	1	-12	-21	-16	-14	-25	-4	-16	-9	-18	-14	-15	-11	-15	-21	7	-5	-11	-7	-12	-12	-7	-14
Arms in	40	-1	-4	-7	NA	-3	3	-1	11	0	-13	-13	NA	-8	6	0	0	-20	-3	-13	2	-2	-5	24	5	-3	10	NA	-7	9	5
Arms in	70	-5	-14	NA	NA	-6	-16	-17	-16	-15	-23	-21	NA	-35	-35	-34	-18	-40	-26	-31	-17	-16	-24	NA	-9	-16	-19	NA	-12	17	-16
Arms in	80	10	8	NA	NA	-5	1	3	-3	-5	-20	-17	NA	-17	-1	-4	-5	-14	-8	-19	-5	-4	-15	NA	6	-1	-3	NA	-12	10	6
Arms out	0	11	1	1	10	7	NA	NA	NA	NA	NA	NA	12	NA	NA	NA	NA	NA	NA	NA	NA	NA	NA	-3	NA	10	18	-1	4	6	8
Arms out	30	5	-9	-1	-7	-8	NA	NA	NA	NA	NA	NA	9	NA	NA	NA	NA	NA	NA	NA	NA	NA	NA	-2	NA	0	3	-12	-19	-13	12
Arms out	40	10	-4	2	NA	4	NA	NA	NA	NA	NA	NA	11	NA	NA	NA	NA	NA	NA	NA	NA	NA	NA	1	NA	16	4	-7	7	7	15
Arms out	70	0	-24	-14	NA	-8	NA	NA	NA	NA	NA	NA	-6	NA	NA	NA	NA	NA	NA	NA	NA	NA	NA	2	NA	-3	-6	-17	-25	-2	-12
Arms out	80	8	-6	0	NA	2	NA	NA	NA	NA	NA	NA	17	NA	NA	NA	NA	NA	NA	NA	NA	NA	NA	5	NA	7	9	-4	0	12	5
Fan	0	1	8	0	NA	12	NA	NA	NA	NA	NA	NA	11	NA	NA	NA	NA	NA	NA	NA	NA	NA	NA	-7	NA	11	12	4	11	8	9
Fan	30	-5	-24	-9	NA	3	NA	NA	NA	NA	NA	NA	1	NA	NA	NA	NA	NA	NA	NA	NA	NA	NA	-10	NA	-22	3	-13	1	-6	3
Fan	40	-1	7	3	NA	10	NA	NA	NA	NA	NA	NA	19	NA	NA	NA	NA	NA	NA	NA	NA	NA	NA	9	NA	0	13	3	7	5	3
Fan	70	3	-10	-14	NA	7	NA	NA	NA	NA	NA	NA	5	NA	NA	NA	NA	NA	NA	NA	NA	NA	NA	-17	NA	-13	-8	-7	-10	-6	-8
Fan	80	1	-4	1	NA	11	NA	NA	NA	NA	NA	NA	13	NA	NA	NA	NA	NA	NA	NA	NA	NA	NA	3	NA	-6	14	8	1	11	13
Condition	Group	0	30	40	70	80
Arms in	O	5±5	-12±7	-3±8	-23±9	-7±8
Arms in	Y	5±7	-10±6	2±10	-9±12	2±8
Arms out	Y	6±6	-3±9	6±7	-10±9	5±7
Fan	Y	7±6	-6±10	6±6	-6±8	6±7

## Sheet: Change_rest_SBP
Condition	Time	P1	P10	P11	P12	P13	P14	P15	P16	P17	P18	P19	P2	P20	P21	P22	P23	P24	P25	P26	P27	P28	P29	P3	P30	P4	P5	P6	P7	P8	P9
Arms in	0	2	7	16	-14	11	6	3	0	2	-7	-4	15	4	-8	9	25	8	8	15	12	16	8	9	7	8	3	5	12	-3	18
Arms in	30	-8	-23	-15	NA	-1	-23	-22	-24	-4	-13	-44	-52	0	-20	-34	-26	17	-12	-61	-2	-43	-53	-16	-5	-21	-22	-27	-11	-16	10
Arms in	40	-1	-9	-7	NA	3	6	-1	-21	-13	-9	-28	NA	-30	-17	-27	0	-15	-1	-29	0	-8	-24	15	15	12	-1	NA	15	6	9
Arms in	70	-25	-21	NA	NA	-15	-9	-29	-47	-18	-22	-43	NA	-14	-70	-57	-33	-32	-25	-43	-25	-24	-58	NA	3	-9	-19	NA	-16	-16	3
Arms in	80	3	4	NA	NA	0	16	-9	-28	-18	-23	-36	NA	-8	-31	-24	-1	-35	-19	-53	-7	-14	-46	NA	18	-5	-16	NA	-4	1	17
Arms out	0	-1	0	4	7	-4	NA	NA	NA	NA	NA	NA	2	NA	NA	NA	NA	NA	NA	NA	NA	NA	NA	4	NA	13	12	3	-12	0	17
Arms out	30	4	-28	-8	-6	-22	NA	NA	NA	NA	NA	NA	-22	NA	NA	NA	NA	NA	NA	NA	NA	NA	NA	0	NA	3	0	-44	-22	-5	11
Arms out	40	-1	-14	-1	NA	1	NA	NA	NA	NA	NA	NA	11	NA	NA	NA	NA	NA	NA	NA	NA	NA	NA	5	NA	13	10	-15	-11	3	7
Arms out	70	-10	-18	-19	NA	-14	NA	NA	NA	NA	NA	NA	-3	NA	NA	NA	NA	NA	NA	NA	NA	NA	NA	21	NA	15	-8	-49	-46	1	12
Arms out	80	-4	-15	-1	NA	-3	NA	NA	NA	NA	NA	NA	21	NA	NA	NA	NA	NA	NA	NA	NA	NA	NA	5	NA	14	8	-29	-5	8	10
Fan	0	1	4	-7	NA	10	NA	NA	NA	NA	NA	NA	-7	NA	NA	NA	NA	NA	NA	NA	NA	NA	NA	-1	NA	-25	13	6	18	1	6
Fan	30	-3	-19	-12	NA	8	NA	NA	NA	NA	NA	NA	11	NA	NA	NA	NA	NA	NA	NA	NA	NA	NA	27	NA	-15	-6	-25	0	-2	19
Fan	40	-2	-7	-11	NA	0	NA	NA	NA	NA	NA	NA	19	NA	NA	NA	NA	NA	NA	NA	NA	NA	NA	19	NA	-6	8	0	11	-4	7
Fan	70	-2	-24	-24	NA	-16	NA	NA	NA	NA	NA	NA	-9	NA	NA	NA	NA	NA	NA	NA	NA	NA	NA	12	NA	-23	-11	-9	-16	-9	-4
Fan	80	3	-14	-10	NA	5	NA	NA	NA	NA	NA	NA	-15	NA	NA	NA	NA	NA	NA	NA	NA	NA	NA	14	NA	13	8	0	14	12	9
Condition	Group	0	30	40	70	80
Arms in	O	6±8	-22±21	-12±14	-32±19	-19±19
Arms in	Y	7±9	-17±15	4±9	-15±9	0±9
Arms out	Y	3±8	-11±16	1±10	-10±22	1±13
Fan	Y	2±11	-1±16	3±10	-11±10	3±11

## Sheet: HR
Condition	Time	P1	P2	P3	P4	P5	P6	P7	P8	P9	P10	P11	P12	P13	P14	P15	P16	P17	P18	P19	P20	P21	P22	P23	P24	P25	P26	P27	P28	P29	P30
Arms in	0	47	88	68	85	63	86	58	60	56	70	71	80	43	81	57	50	84	56	62	88	71	70	61	62	70	53	74	59	70	77
Arms in	10	62	105	88	104	101	89	75	74	68	84	84	91	75	91	94	82	82	71	87	113	82	80	76	85	96	58	89	111	84	91
Arms in	20	74	122	100	120	106	91	85	82	81	99	94	95	84	104	109	85	89	91	101	123	87	99	84	105	114	76	96	110	96	103
Arms in	30	75	136	92	117	114	92	86	87	77	103	99	107	88	105	108	96	96	92	98	126	92	101	84	107	109	78	93	109	100	98
Arms in	40	57	NA	71	96	80	NA	67	49	59	70	66	88	59	84	100	72	76	57	85	105	92	95	63	91	90	72	92	81	96	82
Arms in	50	79	NA	118	115	104	NA	87	79	83	111	96	94	85	110	110	96	98	97	100	119	89	118	84	110	106	82	97	115	98	99
Arms in	60	85	NA	121	119	105	NA	91	95	84	108	102	105	99	117	113	102	104	101	104	124	99	108	87	119	117	103	92	119	103	109
Arms in	70	81	NA	NA	124	112	NA	95	91	82	112	NA	116	94	113	112	102	103	98	110	124	106	112	89	126	114	97	100	114	97	103
Arms in	80	60	NA	NA	103	80	NA	69	68	57	79	NA	91	59	91	106	73	96	62	98	110	78	93	67	86	94	83	91	92	112	90
Arms out	0	49	84	67	82	64	82	57	61	55	65	85	78	69
Arms out	10	55	86	73	93	88	79	64	49	60	95	88	80	76
Arms out	20	55	92	85	102	93	82	76	59	64	105	95	90	95
Arms out	30	63	104	89	103	88	86	82	74	71	106	97	97	94
Arms out	40	49	97	0	93	92	84	70	54	54	78	84	90	61
Arms out	50	54	96	78	102	93	78	76	66	68	88	87	89	84
Arms out	60	60	94	100	105	98	89	78	68	78	111	89	89	88
Arms out	70	70	101	106	109	101	91	85	84	84	109	94	102	97
Arms out	80	53	90	NA	79	64	81	71	56	52	91	78	86	57
Fan	0	54	72	60	94	61	79	53	48	61	68	78	76	44
Fan	10	64	97	81	108	78	90	68	69	81	97	89	89	75
Fan	20	67	105	113	118	91	94	76	90	77	121	96	100	89
Fan	30	67	105	104	116	90	87	81	85	81	109	90	101	87
Fan	40	69	87	73	96	72	82	63	58	48	85	73	81	54
Fan	50	76	110	101	118	96	85	79	92	75	109	97	99	88
Fan	60	77	114	116	123	99	87	84	90	78	115	96	101	93
Fan	70	78	99	104	117	102	97	83	89	83	112	97	97	87
Fan	80	88	74	90	99	73	90	61	65	54	88	72	93	66
Condition	Group	0	10	20	30	40	50	60	70	80
Arms in	O	67±11	87±13	98±12	100±11	84±13	102±11	107±10	107±10	90±14
Arms in	Y	67±15	85±14	95±15	98±17	69±14	96±14	101±12	101±16	74±16
Arms out	Y	69±12	76±15	84±16	89±13	70±27	81±13	88±14	95±12	72±15
Fan	Y	65±14	84±13	95±16	93±14	72±14	94±13	98±15	96±12	78±14

## Sheet: Seated_DBP
Condition	Time	P1	P2	P3	P4	P5	P6	P7	P8	P9	P10	P11	P12	P13	P14	P15	P16	P17	P18	P19	P20	P21	P22	P23	P24	P25	P26	P27	P28	P29	P30
Arms in	0	60	87	72	68	74	62	65	58	67	62	81	78	64	82	82	81	90	93	98	99	80	81	85	84	84	91	93	80	83	84
Arms in	30	48	64	45	53	62	41	45	42	37	41	55	52	45	52	57	65	71	57	67	58	54	50	53	58	61	53	58	60	56	61
Arms in	40	53	NA	72	56	65	NA	57	53	56	52	71	69	50	89	66	79	82	81	69	77	78	72	52	68	72	75	90	67	67	88
Arms in	70	50	NA	NA	51	55	NA	46	40	38	45	NA	55	48	57	55	60	68	64	82	66	52	47	70	53	57	50	60	56	53	59
Arms in	80	53	NA	NA	62	68	NA	52	53	56	51	NA	57	53	83	75	66	88	67	76	78	66	70	58	70	70	55	77	62	61	83
Arms out	0	57	82	66	59	74	64	75	62	69	70	71	81	67
Arms out	30	53	67	51	48	56	43	53	45	49	46	53	58	48
Arms out	40	64	84	74	68	71	59	66	54	64	57	64	70	63
Arms out	70	46	61	49	50	55	42	43	48	44	49	53	53	52
Arms out	80	62	91	70	55	69	58	65	61	60	62	62	73	58
Fan	0	65	79	67	70	61	59	62	59	61	61	72	72	60
Fan	30	45	62	46	55	48	46	44	42	40	49	56	51	51
Fan	40	62	91	60	67	65	59	57	50	58	49	67	68	57
Fan	70	43	65	41	51	48	45	43	41	37	43	57	46	47
Fan	80	67	83	55	59	54	62	50	53	57	52	77	66	61
Condition	Group	0	30	40	70	80
Arms in	O	86±6	58±6	75±10	59±9	71±9
Arms in	Y	69±9	48±8	59±8	48±6	56±6
Arms out	Y	69±8	52±6	66±8	50±5	65±9
Fan	Y	65±6	49±6	62±11	47±7	61±10

## Sheet: Seated_SBP
Condition	Time	P1	P2	P3	P4	P5	P6	P7	P8	P9	P10	P11	P12	P13	P14	P15	P16	P17	P18	P19	P20	P21	P22	P23	P24	P25	P26	P27	P28	P29	P30
Arms in	0	113	144	112	126	142	114	106	111	109	107	114	118	111	133	143	148	136	143	165	163	133	143	147	137	130	163	166	123	160	120
Arms in	30	109	124	106	124	132	96	116	104	103	96	99	102	108	114	127	117	120	124	154	141	113	123	115	122	114	109	134	112	130	126
Arms in	40	103	NA	118	121	134	NA	111	107	106	98	111	108	108	141	128	127	129	126	150	155	128	132	122	125	121	125	162	125	128	126
Arms in	70	120	NA	NA	131	135	NA	109	108	102	101	NA	114	111	117	127	125	129	130	152	154	117	116	140	106	126	118	144	119	137	116
Arms in	80	98	NA	NA	127	129	NA	97	110	108	99	NA	104	107	133	125	117	128	125	148	150	98	135	136	116	115	106	141	116	119	124
Arms out	0	114	136	101	120	132	118	133	107	112	120	101	126	117
Arms out	30	99	121	90	123	114	94	112	100	107	97	95	104	110
Arms out	40	111	148	108	127	126	106	121	103	114	105	94	113	108
Arms out	70	98	116	88	117	113	99	104	107	104	110	91	105	106
Arms out	80	104	146	106	135	133	104	114	101	107	106	92	111	109
Fan	0	106	142	98	139	119	112	109	111	111	112	112	112	113
Fan	30	106	123	101	135	114	104	112	94	103	113	101	90	113
Fan	40	111	143	96	141	125	106	105	103	105	103	105	107	111
Fan	70	112	135	102	134	114	105	105	101	100	98	100	97	114
Fan	80	116	141	96	138	117	109	109	103	107	108	111	108	113
Condition	Group	0	30	40	70	80
Arms in	O	144±15	123±12	132±12	128±14	125±14
Arms in	Y	117±12	109±11	111±10	115±12	109±12
Arms out	Y	118±11	105±10	114±14	104±9	113±15
Fan	Y	115±12	108±12	112±15	109±13	114±13

## Sheet: Swap_PL
Condition	Time	P1	P10	P11	P12	P13	P14	P15	P16	P17	P18	P19	P2	P20	P21	P22	P23	P24	P25	P26	P27	P28	P29	P3	P30	P4	P5	P6	P7	P8	P9
Arms in	0	46.67	61.21	47.51	59.95	40.39	63.16	57.61	48.46	46.15	46.2	55.24	48.57	55.65	56.03	62.64	56.54	45.21	57.31	51.29	59.71	64.46	67.46	50.33	54.17	41.98	49.48	56.08	40.38	62.11	46.9
Arms in	30	48.29	59.98	62.1	65.9	52.16	64.57	63.14	55.47	50.21	52.28	85.9	NA	75.85	53.98	77.78	74.83	54.63	68.89	53	64.33	97.24	67.84	55.38	77.89	53.47	48.89	NA	43.87	54.18	56.11
Arms in	70	46.44	60.16	NA	78.99	52.62	74.1	67.75	53.81	49.87	57.67	62.09	NA	65.9	NA	65.41	62.87	53.87	87.04	68.11	77.75	100.3	68.63	NA	77.96	51.09	59.15	NA	46.8	57.45	56.88
Arms in	80	48.3	65.01	NA	72.57	42.12	62.51	61.3	50.79	43.11	60.32	62.36	NA	61.01	55.63	54.59	48	39.02	58.14	52.48	67.94	62.02	63.05	NA	67.58	46.24	48.29	NA	45.06	55.94	48.98
Arms out	0	49.61	66.66	48.48	65.66	43.07	NA	NA	NA	NA	NA	NA	48.29	NA	NA	NA	NA	NA	NA	NA	NA	NA	NA	49.95	NA	41.71	49.33	51.85	46.55	62.17	45.89
Arms out	30	46.52	71.14	51.36	58.27	47.34	NA	NA	NA	NA	NA	NA	46.45	NA	NA	NA	NA	NA	NA	NA	NA	NA	NA	53.22	NA	44.96	44.57	51.49	43.67	60.65	50.68
Arms out	70	58.97	63.31	58.84	65.41	43.62	NA	NA	NA	NA	NA	NA	51.88	NA	NA	NA	NA	NA	NA	NA	NA	NA	NA	47.96	NA	58.91	55.42	55.16	43.55	54.52	51.79
Arms out	80	45.39	66.21	43.95	60.56	42.34	NA	NA	NA	NA	NA	NA	50.78	NA	NA	NA	NA	NA	NA	NA	NA	NA	NA	49.49	NA	40.69	42.8	48.06	47.42	53.53	44.46
Fan	0	48.37	69.03	53.22	56.71	42.14	NA	NA	NA	NA	NA	NA	52.53	NA	NA	NA	NA	NA	NA	NA	NA	NA	NA	51.3	NA	44.87	46.87	55.45	42.18	57.89	46.08
Fan	30	49.87	66.97	51.31	56.88	42.06	NA	NA	NA	NA	NA	NA	53.21	NA	NA	NA	NA	NA	NA	NA	NA	NA	NA	53.12	NA	45.3	48.74	55.19	50.5	48.84	52.98
Fan	70	52.96	60.08	54.24	70.53	47.42	NA	NA	NA	NA	NA	NA	51.71	NA	NA	NA	NA	NA	NA	NA	NA	NA	NA	54.41	NA	42.22	55.08	62.72	41.75	54.54	60.43
Fan	80	48.99	65.02	44.6	58.11	42.17	NA	NA	NA	NA	NA	NA	51.94	NA	NA	NA	NA	NA	NA	NA	NA	NA	NA	54.25	NA	41.09	43.82	52	46.96	56.6	52.3
Condition	Group	0	30	70	80
Arms in	O	55.72±6.65	66.93±13.3	68.32±13.03	57.05±8.15
Arms in	Y	50.12±7.56	54.58±6.41	56.62±9.79	52.5±10.13
Arms out	Y	51.48±8.15	51.56±7.85	54.56±6.78	48.9±7.46
Fan	Y	51.28±7.49	51.92±6.01	54.47±7.98	50.6±6.95

## Sheet: Sway_AP
Condition	Time	P1	P10	P11	P12	P13	P14	P15	P16	P17	P18	P19	P2	P20	P21	P22	P23	P24	P25	P26	P27	P28	P29	P3	P30	P4	P5	P6	P7	P8	P9
Arms in	0	3.14	2.49	1.81	2.05	2.03	2.96	2.93	1.91	1.56	2.78	2.97	2.05	2.58	2.79	3.25	2.49	1.58	2.29	2.27	2.47	2.6	2.99	2.6	2.43	2.25	2.25	1.9	2.91	2.52	2.46
Arms in	30	2.09	2.11	3.17	2.2	3.64	2.95	2.65	2.34	3.13	3.02	2.28	NA	3.87	1.94	4.06	2.78	1.88	2.2	2.84	2.77	3.48	3.36	3.52	3.51	2.81	3.54	NA	3.44	3.14	2.45
Arms in	70	3.1	1.66	NA	2.78	2.53	2.72	2.68	2.39	3.43	2.36	1.85	NA	3.49	NA	2.44	1.82	2.31	2.44	3.44	3.87	3.66	3.8	NA	2.66	3.34	5.79	NA	1.99	2.55	2.74
Arms in	80	3.76	2.43	NA	2.85	3.18	2.53	2.28	2.22	2.14	3.92	5.04	NA	3.72	2.7	4.02	1.71	2.23	1.97	1.94	2.54	2.04	3.28	NA	1.84	2.28	2.95	NA	2.18	2.95	2.49
Arms out	0	2.61	1.92	1.96	1.93	2.61	NA	NA	NA	NA	NA	NA	2.66	NA	NA	NA	NA	NA	NA	NA	NA	NA	NA	2.28	NA	2.44	2.62	1.98	2.28	2.31	1.8
Arms out	30	2.21	2.1	2.13	2.63	3.87	NA	NA	NA	NA	NA	NA	2.38	NA	NA	NA	NA	NA	NA	NA	NA	NA	NA	2.09	NA	3.59	1.92	2.13	1.82	3.33	2.29
Arms out	70	4.61	1.47	3.14	2.55	2.85	NA	NA	NA	NA	NA	NA	1.67	NA	NA	NA	NA	NA	NA	NA	NA	NA	NA	2.46	NA	3.83	3.12	2.11	2.59	3.66	2.5
Arms out	80	5.02	1.75	1.77	3.43	3.73	NA	NA	NA	NA	NA	NA	3.38	NA	NA	NA	NA	NA	NA	NA	NA	NA	NA	1.65	NA	2.15	2.34	1.86	2.83	2.61	2.68
Fan	0	2.95	1.95	1.99	2.38	2.66	NA	NA	NA	NA	NA	NA	2.53	NA	NA	NA	NA	NA	NA	NA	NA	NA	NA	2.56	NA	1.87	2.78	1.49	2	3.17	1.86
Fan	30	3.23	1.76	2.21	1.99	2.82	NA	NA	NA	NA	NA	NA	3.11	NA	NA	NA	NA	NA	NA	NA	NA	NA	NA	2.13	NA	2.4	3.5	2.58	3.17	2.17	2.54
Fan	70	3.05	1.69	2.52	4.11	3.11	NA	NA	NA	NA	NA	NA	2.54	NA	NA	NA	NA	NA	NA	NA	NA	NA	NA	3.17	NA	2.49	5.22	1.6	1.99	2.21	2.51
Fan	80	2.97	1.7	1.88	1.91	2.78	NA	NA	NA	NA	NA	NA	2.34	NA	NA	NA	NA	NA	NA	NA	NA	NA	NA	2.87	NA	2.26	2.63	1.59	1.89	2.06	2.69
Condition	Group	0	30	70	80
Arms in	O	2.52±0.49	2.89±0.64	2.84±0.68	2.71±0.95
Arms in	Y	2.34±0.39	2.92±0.61	2.94±1.19	2.79±0.5
Arms out	Y	2.26±0.31	2.5±0.67	2.81±0.87	2.71±0.98
Fan	Y	2.32±0.5	2.59±0.54	2.79±0.99	2.27±0.47

## Sheet: Sway_ML
Condition	Time	P1	P10	P11	P12	P13	P14	P15	P16	P17	P18	P19	P2	P20	P21	P22	P23	P24	P25	P26	P27	P28	P29	P3	P30	P4	P5	P6	P7	P8	P9
Arms in	0	2.59	2.11	1.87	2.17	2.78	2.98	2.56	2.53	1.85	2.52	3	1.96	2.7	2.55	3.57	2.38	2.34	2.41	2.4	2.41	2.5	2.64	2.24	3.32	2.21	2.38	1.81	2.54	2.3	1.65
Arms in	30	2.88	1.77	2.37	2.56	2.08	3.02	2.44	3.05	2.1	2.67	4.39	NA	4.5	1.84	2.55	2.34	2.31	3.21	2.55	3.08	2.83	3.17	2.23	3.41	2.37	2.92	NA	3.34	2.7	2.02
Arms in	70	2.08	2.13	NA	3.37	2.59	2.97	2.13	2	1.85	3.98	3.49	NA	3.96	NA	2.96	1.92	2.57	2.59	3.38	3.56	3.11	2.63	NA	2.51	2.52	2.83	NA	3.8	2.48	2.03
Arms in	80	2.86	1.82	NA	2.47	1.48	2.67	2.41	2.04	1.61	3.36	2.48	NA	2.66	2.42	2.24	1.88	1.65	2.2	1.87	2.29	2.35	3.27	NA	2.97	1.86	2.04	NA	3.14	1.94	1.94
Arms out	0	2.84	2.35	2.3	2.78	2.43	NA	NA	NA	NA	NA	NA	2.17	NA	NA	NA	NA	NA	NA	NA	NA	NA	NA	1.97	NA	2.01	2.04	2.06	2.99	2.23	1.49
Arms out	30	2.63	2.49	2.43	2.87	3.01	NA	NA	NA	NA	NA	NA	1.56	NA	NA	NA	NA	NA	NA	NA	NA	NA	NA	2.31	NA	2.02	3.2	1.76	2.48	2.5	1.78
Arms out	70	3.97	1.79	3.05	2.58	2.4	NA	NA	NA	NA	NA	NA	2.09	NA	NA	NA	NA	NA	NA	NA	NA	NA	NA	1.96	NA	2.64	2.35	1.71	3.29	2.06	2.33
Arms out	80	1.76	2.57	2.06	2.64	2.29	NA	NA	NA	NA	NA	NA	2.05	NA	NA	NA	NA	NA	NA	NA	NA	NA	NA	2.45	NA	2.06	1.72	1.27	3.72	2.48	2.05
Fan	0	2.18	2.21	2.54	2.31	2.82	NA	NA	NA	NA	NA	NA	2.22	NA	NA	NA	NA	NA	NA	NA	NA	NA	NA	2.11	NA	2.24	1.87	1.82	2.63	2.57	1.66
Fan	30	2.28	2.34	2.28	2.99	1.58	NA	NA	NA	NA	NA	NA	2.06	NA	NA	NA	NA	NA	NA	NA	NA	NA	NA	2.4	NA	2.27	2.13	2.27	2.6	2.2	1.94
Fan	70	2.06	2.52	2.74	3.35	2.5	NA	NA	NA	NA	NA	NA	2.71	NA	NA	NA	NA	NA	NA	NA	NA	NA	NA	1.96	NA	1.61	2.06	1.96	2.75	2.28	2.15
Fan	80	2.19	2.51	2.2	1.73	1.98	NA	NA	NA	NA	NA	NA	2.65	NA	NA	NA	NA	NA	NA	NA	NA	NA	NA	2.67	NA	1.88	2.61	2.41	3.35	2.59	2.28
Condition	Group	0	30	70	80
Arms in	O	2.63±0.4	2.91±0.72	2.85±0.69	2.37±0.51
Arms in	Y	2.2±0.33	2.48±0.46	2.65±0.6	2.17±0.54
Arms out	Y	2.28±0.41	2.39±0.5	2.48±0.64	2.24±0.59
Fan	Y	2.24±0.34	2.26±0.33	2.36±0.46	2.39±0.42

## Sheet: Thead
Condition	Time	P1	P2	P3	P4	P5	P6	P7	P8	P9	P10	P11	P12	P13	P14	P15	P16	P17	P18	P19	P20	P21	P22	P23	P24	P25	P26	P27	P28	P29	P30
Arms in	0	31.85	30.85	31.45	31.2	32.95	33	33.1	31.8	30	32.15	31.85	32.25	34.25	31.8	31.05	30.45	30.9	30.9	31	31.5	32.75	31.1	32.1	31.8	31.75	28.6	31.95	30.2	31.25	32.5
Arms in	10	33.15	34.25	33.85	32.5	34	34.55	34.65	32.95	33.1	33.8	33	NA	34.9	32.9	33.8	31.7	32.1	32.3	34.3	35.15	33.85	32.65	33.9	33.05	33.4	29.3	34.35	34.4	32.4	33.2
Arms in	20	33.95	35	35.15	34.75	35.15	34.4	35.55	34.35	35.1	34.05	34.35	NA	35.15	35	35.5	32.6	34.4	34.8	35.95	36.25	34.3	35.15	34.3	33.7	34.5	30.25	35.3	35.8	34.15	33.5
Arms in	30	34.3	35.15	35.45	34.7	35.2	34.5	35.7	35.05	35.3	34.5	35.2	NA	35.25	35.25	35.45	33.25	34.75	35.25	36.1	36.15	34.25	35.5	34.65	33.9	34.7	31.75	35.45	35.95	34.85	34.45
Arms in	40	31.65	NA	33.2	32.1	31.05	NA	33.1	32.65	32.85	32.25	32.05	NA	33.05	31.1	33.7	32	31.85	32.2	33.75	32.6	32	32.15	32.9	33.1	31.9	31	35	33.5	33.4	31.1
Arms in	50	34.7	NA	35.5	34.5	34.2	NA	35.25	34.65	35.2	34.35	35.05	NA	34.95	34.75	35.5	34.05	33.65	35	34.8	35.85	34.65	35.05	33.9	34.45	34.75	33.9	35.15	35.6	34.25	33.25
Arms in	60	35.55	NA	36	35.05	35.3	NA	35.9	35.35	35.5	34.8	35.55	NA	35.05	35.05	36	35.05	34.15	35.4	35.2	35.4	35.3	35.35	35.05	35.15	35.15	35.4	35.3	36.2	34.65	35.45
Arms in	70	36.05	NA	NA	34.8	36.6	NA	35.8	35.4	35.6	35.05	NA	NA	35.45	35.15	35.8	35.45	33.85	35.4	35.4	35.05	35.3	35.85	35.2	35.1	35.1	35.75	35.55	36.35	34.8	35.55
Arms in	80	33.2	NA	NA	33.2	34.2	NA	32.25	33.35	32.1	33.1	NA	NA	33.15	32.3	33.5	33.1	32.1	33.2	33.4	32.6	32.75	34.4	33.9	33.55	32.05	32.85	34	33.85	32	32.05
Arms out	0	30.4	27.95	NA	NA	27.7	32.1	30.15	32.1	30.55	30.5	31.4	30.95	33.4
Arms out	10	32.2	29.95	NA	NA	28.85	33.25	32.75	32.75	32.9	32.55	32.9	33.7	34
Arms out	20	33.2	31.25	NA	NA	29.75	34.45	33.8	34.1	32.85	32.45	32.95	34	34.6
Arms out	30	33.5	31.95	NA	NA	30.2	34.7	34.1	33.7	34.25	33.1	32.4	34.9	34.75
Arms out	40	32.75	28	NA	NA	32.9	31.6	30	32.9	31.05	32.05	29.6	34.2	32.6
Arms out	50	33.3	30.6	NA	NA	34.2	34.3	33.7	33.45	33.45	32.55	34.4	34.55	34.5
Arms out	60	33.25	31.85	NA	NA	34.7	34.8	34.7	33.6	34.5	33.3	34.6	35.3	34.85
Arms out	70	33.5	32.05	NA	32	34.75	35.1	34.55	34.25	35.2	33	34.7	35.6	34.95
Arms out	80	31.45	30.15	NA	31.6	32.25	31.45	38.8	32.85	31.1	30.15	31.1	34.6	32.35
Fan	0	32.1	30.75	31.85	32.95	31	30.7	31.3	31.65	31.4	33.5	30.45	33.35	32.2
Fan	10	28.8	29.35	27.9	31.65	28.45	26.5	29.25	29.8	28.65	31.85	26.5	30.2	29
Fan	20	29.05	29.85	30.15	32.8	31	28.3	30.2	30.55	29.7	32.25	26.55	31.2	30.6
Fan	30	29	29.5	31.55	32.75	31.5	NA	30.4	31.2	28.3	32.7	27.8	33.05	30.75
Fan	40	32.1	30.25	32.45	32.2	32.35	NA	29.95	32.75	29.8	33.5	30.45	34.75	31.9
Fan	50	29	29.95	31.15	32.5	31.6	29.3	27.05	31	27.4	31.65	27	32.65	30.8
Fan	60	30.55	29.9	32.2	33.65	32.3	28.9	29.05	31.85	30.6	32.7	28.4	32.8	30.95
Fan	70	31.4	29.9	32.45	33.25	31.7	28.3	29.3	31.55	31.8	33.7	28.1	33.9	30.3
Fan	80	30.6	31.7	33.9	32.15	33	NA	29.3	33.6	28.85	33.8	30.95	35.15	26.7
Condition	Group	0	10	20	30	40	50	60	70	80
Arms in	O	31.3±1	33.1±1.4	34.4±1.4	34.8±1.1	32.5±1.1	34.6±0.7	35.2±0.5	35.3±0.5	33±0.8
Arms in	Y	32.1±1.1	33.7±0.8	34.7±0.5	35±0.4	32.4±0.7	34.8±0.4	35.4±0.4	35.6±0.6	33.1±0.7
Arms out	Y	30.7±1.7	32.3±1.6	33±1.5	33.4±1.4	31.6±1.8	33.5±1.2	34.1±1	34.1±1.2	32.3±2.4
Fan	Y	31.8±1	29.1±1.6	30.2±1.6	30.7±1.8	31.9±1.5	30.1±2	31.1±1.7	31.2±1.9	31.6±2.5

## Sheet: Trailmaker_duration
Condition	Time	P1	P2	P3	P4	P5	P6	P7	P8	P9	P10	P11	P12	P13	P14	P15	P16	P17	P18	P19	P20	P21	P22	P23	P24	P25	P26	P27	P28	P29	P30
Arms in	0	29671	30754	33360	36852	38012	26106	27862	25916	27938	30505	25006	30662	49582	68598	54822	46469	26176	36440	35211	45758	33866	48592	41114	40430	51996	34340	29900	45500	45711	31154
Arms in	30	28592	NA	37753	29490	36374	25536	24291	31555	25668	38200	22208	31640	37112	52370	56359	52370	25513	31986	29630	33320	33318	62702	47743	42910	45238	44012	32970	40550	34600	28884
Arms in	70	28462	NA	NA	42778	27090	NA	26915	27993	26480	33189	NA	32781	40231	49203	45182	49203	22953	29344	34167	57172	NA	56388	41476	39798	65954	49278	35756	51221	39628	30298
Arms in	80	31335	NA	NA	38949	27514	NA	26664	27354	29368	34946	NA	30822	35562	54624	45811	54624	28230	27714	37266	34894	33604	44230	45946	44138	41434	36976	33376	49720	41557	28154
Arms out	0	26602	30560	40784	32946	39000	34310	25052	25916	27814	33322	30396	30380	34250
Arms out	30	27553	32750	49936	33260	34626	27052	26450	31555	26673	39595	23187	25566	30333
Arms out	70	29710	27942	40736	38540	28998	25880	26520	27993	29356	34126	23766	27212	30602
Arms out	80	26498	26061	37022	37498	27228	24444	24962	27354	27341	37140	23022	24270	35352
Fan	0	26021	26384	37068	33970	37428	25154	27756	24840	31940	33410	23068	27347	33668
Fan	30	29961	25520	40052	31520	31383	30695	28536	25932	29618	31304	20300	24392	34440
Fan	70	27510	25798	44540	29088	27195	28286	25868	25914	27136	28776	28680	27210	32280
Fan	80	26106	22948	36354	44334	29014	27402	26254	25935	27292	30392	22866	23581	37434
Condition	Group	0	30	70	80
Arms in	O	42.12±10.59	40.85±10.79	43.56±11.53	40.14±8.62
Arms in	Y	31.71±6.68	30.7±5.66	31.77±6.07	31.39±4.26
Arms out	Y	31.64±4.8	31.43±7.13	30.11±4.92	29.09±5.49
Fan	Y	29.85±4.9	29.51±4.9	29.1±4.95	29.22±6.43

[truncated: 6 more sheets: Trailmaker_errors, Trec, TS, TC, Affect, Standing_dizziness]
