# Supplementary material for: The effect of age and mitigation strategies during hot water immersion on orthostatic intolerance and thermal stress
Source: Exp Physiol. 2023 Feb 27;108(4):554–67. doi: 10.1113/EP090993 (PMC10103862; doi:10.1113/EP090993)
Supplement: Supplementary file 3 — DataSet2 [file EPH-108-554-s003.xlsx]

## Sheet: Trec
Condition	Group	Sex	0	10	20	30	40	50	60	70	80
Arms in	O	F	37 (0.3)	37 (0.3)	37.2 (0.3)	37.5 (0.4)	37.6 (0.3)	37.7 (0.3)	38 (0.2)	38.2 (0.1)	38.2 (0.2)
Arms in	O	M	37 (0.4)	37.1 (0.4)	37.4 (0.5)	37.6 (0.5)	37.6 (0.5)	37.7 (0.4)	37.9 (0.4)	38.1 (0.4)	38.1 (0.4)
Arms in	Y	F	37.3 (0.2)	37.3 (0.2)	37.5 (0.3)	37.8 (0.3)	37.8 (0.3)	37.8 (0.2)	38 (0.2)	38.3 (0.2)	38.1 (0.4)
Arms in	Y	M	37.2 (0.3)	37.2 (0.2)	37.5 (0.2)	37.7 (0.3)	37.6 (0.2)	37.7 (0.2)	38 (0.2)	38.2 (0.2)	38.1 (0.2)
Arms out	Y	F	37.3 (0.3)	37.1 (0.2)	37.3 (0.1)	37.5 (0.1)	37.4 (0.1)	37.4 (0.1)	37.5 (0.2)	37.6 (0.2)	37.6 (0.2)
Arms out	Y	M	37 (0.1)	37 (0.1)	37.1 (0.1)	37.3 (0.2)	37.4 (0.2)	37.4 (0.2)	37.5 (0.1)	37.6 (0.2)	37.6 (0.2)
Fan	Y	F	37.2 (0.3)	37.2 (0.2)	37.4 (0.3)	37.7 (0.3)	37.5 (0.3)	37.5 (0.2)	37.8 (0.4)	38 (0.4)	37.8 (0.4)
Fan	Y	M	37.2 (0.3)	37.2 (0.1)	37.3 (0.2)	37.4 (0.2)	37.5 (0.2)	37.5 (0.2)	37.7 (0.2)	37.8 (0.2)	37.8 (0.2)
[[1]]	lmm_arms_in_all <- lmer(Value ~ Time*Sex*Group +(1|Participant), data=arms_in_all)
[[2]]	lmm_conditions_y <- lmer(Value ~ Time*Sex*Condition +(1|Participant), data=conditions_y)
[[3]]	lmm_arms_in_y <- lmer(Value ~ Time*Sex +(1|Participant), data=arms_in_y)
[[4]]	lmm_arms_in_o <- lmer(Value ~ Time*Sex +(1|Participant), data=arms_in_o)
[[5]]	lmm_arms_out_y <- lmer(Value ~ Time*Sex +(1|Participant), data=arms_out_y)
[[6]]	lmm_fan_y <- lmer(Value ~ Time*Sex +(1|Participant), data=fan_y)

## Sheet: Thead
Condition	Group	Sex	0	10	20	30	40	50	60	70	80
Arms in	O	F	31.4 (1.3)	32.8 (1.7)	33.9 (1.7)	34.3 (1.3)	32.8 (1.3)	34.5 (0.5)	35.2 (0.3)	35.4 (0.4)	33.4 (0.8)
Arms in	O	M	31.2 (0.7)	33.3 (1.1)	34.8 (1.1)	35.1 (0.9)	32.4 (1)	34.7 (0.8)	35.3 (0.6)	35.3 (0.6)	32.8 (0.7)
Arms in	Y	F	31.6 (0.8)	33.3 (0.4)	34.6 (0.5)	35.1 (0.4)	32.6 (0.5)	35 (0.5)	35.4 (0.4)	35.4 (0.3)	32.9 (0.7)
Arms in	Y	M	32.5 (1.2)	34 (0.9)	34.9 (0.5)	35 (0.5)	32.2 (0.9)	34.7 (0.4)	35.4 (0.4)	35.7 (0.7)	33.2 (0.7)
Arms out	Y	F	31.1 (0.7)	33 (0.4)	33.3 (0.7)	33.7 (1)	32 (1.8)	33.7 (0.8)	34.3 (0.8)	34.6 (1)	32 (1.8)
Arms out	Y	M	30.3 (2.2)	31.8 (2)	32.8 (1.9)	33.2 (1.8)	31.3 (2)	33.4 (1.5)	34 (1.2)	33.8 (1.3)	32.6 (2.8)
Fan	Y	F	32 (1.2)	29.1 (1.9)	30.1 (1.9)	30.8 (2.2)	32.3 (1.9)	30.1 (2.4)	31.4 (1.7)	31.9 (2.1)	32.7 (2.3)
Fan	Y	M	31.6 (0.9)	29 (1.5)	30.3 (1.4)	30.6 (1.4)	31.5 (1.1)	30 (1.8)	30.8 (1.7)	30.6 (1.7)	30.6 (2.3)
[[1]]	lmm_arms_in_all <- lmer(Value ~ Time*Sex*Group +(1|Participant), data=arms_in_all)
[[2]]	lmm_conditions_y <- lmer(Value ~ Time*Sex*Condition +(1|Participant), data=conditions_y)
[[3]]	lmm_arms_in_y <- lmer(Value ~ Time*Sex +(1|Participant), data=arms_in_y)
[[4]]	lmm_arms_in_o <- lmer(Value ~ Time*Sex +(1|Participant), data=arms_in_o)
[[5]]	lmm_arms_out_y <- lmer(Value ~ Time*Sex +(1|Participant), data=arms_out_y)
[[6]]	lmm_fan_y <- lmer(Value ~ Time*Sex +(1|Participant), data=fan_y)

## Sheet: HR
Condition	Group	Sex	0	10	20	30	40	50	60	70	80
Arms in	O	F	65.9 (7.4)	79.1 (10.2)	91.9 (10)	93.6 (10.1)	85.9 (12.9)	96.9 (13.3)	101.6 (10.5)	103.9 (12.2)	87.1 (14)
Arms in	O	M	68.4 (13.4)	91.8 (12.9)	102.9 (11.9)	103.7 (10)	83.2 (13.7)	105 (8.2)	111 (8.1)	109.3 (7.8)	91.2 (14.3)
Arms in	Y	F	67.5 (8.5)	81.5 (8.8)	91.8 (8.3)	94.2 (11.1)	67.2 (13.1)	96.8 (15.3)	102.5 (12.5)	100.2 (16.4)	73.8 (14.6)
Arms in	Y	M	67.1 (19.1)	87.3 (17)	97.4 (18.8)	101.1 (21.6)	71.8 (16.3)	94 (15)	99.8 (13.2)	101.2 (16.8)	74.2 (18.2)
Arms out	Y	F	68.5 (11.1)	74.2 (17.3)	83 (18)	89 (13.9)	60 (33.1)	79.3 (10.3)	89.2 (15.3)	96.5 (10.9)	72.6 (17.7)
Arms out	Y	M	69.6 (13.7)	77.3 (13.6)	85 (15.8)	88.6 (14)	78 (18.3)	83.3 (16)	87.4 (14.8)	93.4 (12.9)	70.7 (13.5)
Fan	Y	F	65.2 (11.2)	84.3 (9.6)	99.5 (15.8)	95 (11.3)	69.7 (14.1)	95.5 (11.5)	99.3 (14.7)	97 (10.3)	77 (15.8)
Fan	Y	M	65.3 (17.4)	82.9 (16)	91.4 (17)	90.4 (16)	74.7 (14.5)	93.1 (15.8)	96.7 (16.6)	94.7 (13.2)	78.7 (13.9)
[[1]]	lmm_arms_in_all <- lmer(Value ~ Time*Sex*Group +(1|Participant), data=arms_in_all)
[[2]]	lmm_conditions_y <- lmer(Value ~ Time*Sex*Condition +(1|Participant), data=conditions_y)
[[3]]	lmm_arms_in_y <- lmer(Value ~ Time*Sex +(1|Participant), data=arms_in_y)
[[4]]	lmm_arms_in_o <- lmer(Value ~ Time*Sex +(1|Participant), data=arms_in_o)
[[5]]	lmm_arms_out_y <- lmer(Value ~ Time*Sex +(1|Participant), data=arms_out_y)
[[6]]	lmm_fan_y <- lmer(Value ~ Time*Sex +(1|Participant), data=fan_y)

## Sheet: Seated_SBP
Condition	Group	Sex	0	30	40	70	80
Arms in	O	F	149.9 (13.2)	120.9 (9.1)	131.7 (13.7)	125.4 (14.6)	121.6 (16.3)
Arms in	O	M	140.4 (15.2)	124.9 (13.3)	132.8 (11.6)	129.5 (13.3)	128.1 (12.4)
Arms in	Y	F	111.8 (3.9)	101.7 (3.6)	108 (6.5)	106.2 (6)	105.2 (4.9)
Arms in	Y	M	122.3 (15.4)	115.6 (12.2)	115.4 (12.3)	121.2 (11.6)	111.6 (15.5)
Arms out	Y	F	111.2 (10.2)	98.8 (6.2)	106.2 (7.4)	100.8 (9.1)	103.8 (6.6)
Arms out	Y	M	124.3 (9)	110.4 (10.7)	121 (14.6)	107.6 (7.8)	120.7 (17)
Fan	Y	F	109.3 (5.6)	100.3 (7.9)	103.2 (3.8)	99.7 (1.9)	105.5 (5.3)
Fan	Y	M	120 (14.6)	115.3 (10.6)	120.3 (16.2)	117 (12.5)	120.4 (13.4)
[[1]]	lmm_arms_in_all <- lmer(Value ~ Time*Sex*Group +(1|Participant), data=arms_in_all)
[[2]]	lmm_conditions_y <- lmer(Value ~ Time*Sex*Condition +(1|Participant), data=conditions_y)
[[3]]	lmm_arms_in_y <- lmer(Value ~ Time*Sex +(1|Participant), data=arms_in_y)
[[4]]	lmm_arms_in_o <- lmer(Value ~ Time*Sex +(1|Participant), data=arms_in_o)
[[5]]	lmm_arms_out_y <- lmer(Value ~ Time*Sex +(1|Participant), data=arms_out_y)
[[6]]	lmm_fan_y <- lmer(Value ~ Time*Sex +(1|Participant), data=fan_y)

## Sheet: Seated_DBP
Condition	Group	Sex	0	30	40	70	80
Arms in	O	F	85.3 (4.9)	54.6 (2.9)	71.7 (11.6)	55 (7.7)	65.3 (7.7)
Arms in	O	M	87.3 (7.2)	60.9 (5.5)	77 (8.3)	62.4 (8.2)	74.8 (8.5)
Arms in	Y	F	69.7 (9)	45.3 (6.9)	62.2 (9.5)	44.5 (7.6)	54.2 (2.8)
Arms in	Y	M	68.6 (9.3)	51.1 (8.9)	56.2 (5.6)	50 (3.4)	57.6 (7.1)
Arms out	Y	F	69.8 (6.4)	50.3 (4.8)	63.8 (7.5)	49.3 (3.4)	64.7 (5.4)
Arms out	Y	M	68.3 (9.1)	52.6 (7.7)	67.9 (8.1)	49.9 (6.8)	65.4 (12.2)
Fan	Y	F	65.3 (5.8)	47.3 (5.9)	58.7 (8.1)	44.2 (6.9)	60 (9.7)
Fan	Y	M	65.1 (7.2)	50.1 (6.5)	65.4 (11.9)	48.9 (7.7)	62.3 (10.7)
[[1]]	lmm_arms_in_all <- lmer(Value ~ Time*Sex*Group +(1|Participant), data=arms_in_all)
[[2]]	lmm_conditions_y <- lmer(Value ~ Time*Sex*Condition +(1|Participant), data=conditions_y)
[[3]]	lmm_arms_in_y <- lmer(Value ~ Time*Sex +(1|Participant), data=arms_in_y)
[[4]]	lmm_arms_in_o <- lmer(Value ~ Time*Sex +(1|Participant), data=arms_in_o)
[[5]]	lmm_arms_out_y <- lmer(Value ~ Time*Sex +(1|Participant), data=arms_out_y)
[[6]]	lmm_fan_y <- lmer(Value ~ Time*Sex +(1|Participant), data=fan_y)

## Sheet: Sit_stand_SBP
Condition	Group	Sex	0	30	40	70	80
Arms in	O	F	9.9 (9.9)	-25.6 (27.3)	-16 (12)	-45.4 (16.6)	-28.1 (19.1)
Arms in	O	M	3.5 (6.5)	-19 (15.3)	-9 (14.5)	-22.8 (14.9)	-12.1 (17.5)
Arms in	Y	F	5.5 (12.1)	-12 (12.7)	2.8 (10.4)	-11.3 (12.7)	7.3 (8.5)
Arms in	Y	M	8 (4.9)	-20.3 (16.7)	5.6 (7.5)	-16.8 (5.8)	-4.4 (7.2)
Arms out	Y	F	5.3 (6.3)	-6 (12.8)	0 (8.4)	-0.6 (17.8)	1.4 (10.1)
Arms out	Y	M	1.9 (8.8)	-14.7 (17.8)	1.1 (11)	-16.4 (23.2)	0.3 (16.3)
Fan	Y	F	0.6 (5)	2.6 (19.8)	0.8 (12.2)	-9.8 (15.1)	2.2 (13.2)
Fan	Y	M	2.3 (14.5)	-4.3 (12.6)	4.3 (8.7)	-12.3 (6.7)	4 (9.8)
[[1]]	lmm_arms_in_all <- lmer(Value ~ Time*Sex*Group +(1|Participant), data=arms_in_all)
[[2]]	lmm_conditions_y <- lmer(Value ~ Time*Sex*Condition +(1|Participant), data=conditions_y)
[[3]]	lmm_arms_in_y <- lmer(Value ~ Time*Sex +(1|Participant), data=arms_in_y)
[[4]]	lmm_arms_in_o <- lmer(Value ~ Time*Sex +(1|Participant), data=arms_in_o)
[[5]]	lmm_arms_out_y <- lmer(Value ~ Time*Sex +(1|Participant), data=arms_out_y)
[[6]]	lmm_fan_y <- lmer(Value ~ Time*Sex +(1|Participant), data=fan_y)

## Sheet: Sit_stand_DBP
Condition	Group	Sex	0	30	40	70	80
Arms in	O	F	5.1 (4.1)	-13.4 (5.8)	-4.3 (9.2)	-28.4 (8.9)	-9 (6.9)
Arms in	O	M	5.7 (5.6)	-11.8 (8.1)	-2.1 (7.7)	-19.4 (7.2)	-6.4 (9)
Arms in	Y	F	4.2 (7.9)	-9.2 (9.8)	5.4 (12.3)	-4.3 (18.5)	8 (2)
Arms in	Y	M	5.4 (6.5)	-10.4 (3.2)	-0.8 (6.4)	-11.6 (6.1)	-2.2 (8)
Arms out	Y	F	3.8 (5)	-3.3 (8.7)	4.2 (7.2)	-10 (10.3)	3.2 (6.7)
Arms out	Y	M	8.7 (6.1)	-3.1 (10.1)	6.4 (7.3)	-9.3 (8.7)	5.6 (6.9)
Fan	Y	F	3.6 (6.9)	-9.2 (9.7)	5.4 (2.6)	-11 (4.5)	4.8 (7.1)
Fan	Y	M	8.9 (4.5)	-4.6 (9.6)	7.3 (7.3)	-3.3 (8.1)	6 (7.5)
[[1]]	lmm_arms_in_all <- lmer(Value ~ Time*Sex*Group +(1|Participant), data=arms_in_all)
[[2]]	lmm_conditions_y <- lmer(Value ~ Time*Sex*Condition +(1|Participant), data=conditions_y)
[[3]]	lmm_arms_in_y <- lmer(Value ~ Time*Sex +(1|Participant), data=arms_in_y)
[[4]]	lmm_arms_in_o <- lmer(Value ~ Time*Sex +(1|Participant), data=arms_in_o)
[[5]]	lmm_arms_out_y <- lmer(Value ~ Time*Sex +(1|Participant), data=arms_out_y)
[[6]]	lmm_fan_y <- lmer(Value ~ Time*Sex +(1|Participant), data=fan_y)

## Sheet: Sway_PL
Condition	Group	Sex	0	30	70	80
Arms in	O	F	57 (7.3)	63.8 (10.3)	66.1 (7.8)	54.4 (9.5)
Arms in	O	M	54.8 (6.4)	69.1 (15.2)	69.6 (15.6)	58.9 (7)
Arms in	Y	F	54.7 (7.2)	58.9 (4.5)	63.4 (10.5)	60.6 (10.3)
Arms in	Y	M	46.2 (5.8)	49.3 (3.7)	51.2 (5.2)	46 (2.6)
Arms out	Y	F	56.5 (9.4)	57.6 (7.7)	57 (6.8)	53 (8.9)
Arms out	Y	M	47.2 (3.7)	46.4 (2.6)	52.5 (6.6)	45.4 (3.6)
Fan	Y	F	55.7 (7.8)	55 (6.4)	59 (6.3)	55.1 (6.8)
Fan	Y	M	47.5 (5.1)	49.3 (4.5)	50.6 (7.4)	46.7 (4.5)
[[1]]	lmm_arms_in_all <- lmer(Value ~ Time*Sex*Group +(1|Participant), data=arms_in_all)
[[2]]	lmm_conditions_y <- lmer(Value ~ Time*Sex*Condition +(1|Participant), data=conditions_y)
[[3]]	lmm_arms_in_y <- lmer(Value ~ Time*Sex +(1|Participant), data=arms_in_y)
[[4]]	lmm_arms_in_o <- lmer(Value ~ Time*Sex +(1|Participant), data=arms_in_o)
[[5]]	lmm_arms_out_y <- lmer(Value ~ Time*Sex +(1|Participant), data=arms_out_y)
[[6]]	lmm_fan_y <- lmer(Value ~ Time*Sex +(1|Participant), data=fan_y)

## Sheet: Sway_AP
Condition	Group	Sex	0	30	70	80
Arms in	O	F	2.5 (0.5)	2.8 (0.8)	2.9 (0.9)	2.6 (0.8)
Arms in	O	M	2.5 (0.5)	2.9 (0.6)	2.8 (0.6)	2.8 (1.1)
Arms in	Y	F	2.3 (0.3)	2.8 (0.6)	2.4 (0.5)	2.7 (0.3)
Arms in	Y	M	2.4 (0.5)	3.1 (0.7)	3.4 (1.5)	2.9 (0.7)
Arms out	Y	F	2 (0.2)	2.4 (0.5)	2.6 (0.7)	2.3 (0.7)
Arms out	Y	M	2.5 (0.2)	2.6 (0.8)	3 (1)	3 (1.1)
Fan	Y	F	2.3 (0.5)	2.1 (0.3)	2.7 (0.8)	2.2 (0.5)
Fan	Y	M	2.3 (0.5)	3 (0.4)	2.9 (1.2)	2.4 (0.5)
[[1]]	lmm_arms_in_all <- lmer(Value ~ Time*Sex*Group +(1|Participant), data=arms_in_all)
[[2]]	lmm_conditions_y <- lmer(Value ~ Time*Sex*Condition +(1|Participant), data=conditions_y)
[[3]]	lmm_arms_in_y <- lmer(Value ~ Time*Sex +(1|Participant), data=arms_in_y)
[[4]]	lmm_arms_in_o <- lmer(Value ~ Time*Sex +(1|Participant), data=arms_in_o)
[[5]]	lmm_arms_out_y <- lmer(Value ~ Time*Sex +(1|Participant), data=arms_out_y)
[[6]]	lmm_fan_y <- lmer(Value ~ Time*Sex +(1|Participant), data=fan_y)

## Sheet: Sway_ML
Condition	Group	Sex	0	30	70	80
Arms in	O	F	2.6 (0.4)	2.5 (0.5)	2.8 (0.6)	2.2 (0.5)
Arms in	O	M	2.6 (0.4)	3.2 (0.8)	2.9 (0.8)	2.5 (0.5)
Arms in	Y	F	2.1 (0.2)	2.3 (0.3)	2.5 (0.6)	2 (0.3)
Arms in	Y	M	2.3 (0.4)	2.7 (0.5)	2.8 (0.6)	2.3 (0.7)
Arms out	Y	F	2.2 (0.4)	2.4 (0.4)	2.3 (0.5)	2.4 (0.3)
Arms out	Y	M	2.4 (0.4)	2.4 (0.6)	2.6 (0.8)	2.1 (0.8)
Fan	Y	F	2.2 (0.3)	2.4 (0.3)	2.5 (0.5)	2.3 (0.3)
Fan	Y	M	2.3 (0.4)	2.2 (0.3)	2.2 (0.4)	2.4 (0.5)
[[1]]	lmm_arms_in_all <- lmer(Value ~ Time*Sex*Group +(1|Participant), data=arms_in_all)
[[2]]	lmm_conditions_y <- lmer(Value ~ Time*Sex*Condition +(1|Participant), data=conditions_y)
[[3]]	lmm_arms_in_y <- lmer(Value ~ Time*Sex +(1|Participant), data=arms_in_y)
[[4]]	lmm_arms_in_o <- lmer(Value ~ Time*Sex +(1|Participant), data=arms_in_o)
[[5]]	lmm_arms_out_y <- lmer(Value ~ Time*Sex +(1|Participant), data=arms_out_y)
[[6]]	lmm_fan_y <- lmer(Value ~ Time*Sex +(1|Participant), data=fan_y)

[truncated: 6 more sheets: Trailmaker_duration, Trailmaker_errors, TS, TC, Affect, Standing_dizziness]
